# Supplementary material for: Genetic alterations and their therapeutic implications in epithelial ovarian cancer
Source: BMC Cancer. 2021 May 4;21:499. doi: 10.1186/s12885-021-08233-5 (PMC8097933; doi:10.1186/s12885-021-08233-5)
Supplement: Supplementary file 2 — Additional file 2. List of mean sequencing depth and uniformity for all study patients for both cancer panels used in the present study. [file 12885_2021_8233_MOESM2_ESM.xlsx]

## Sheet: Additional file 2
Sample ID	Comprehensive panel mean depth	Comprehensive panel uniformity	BRCA1/2 panel mean depth	BRCA1/2 panel uniformity
B00237	1253	0.89	2349	0.96
B00238	1225	0.92	5788	0.92
B00239	737.6	0.87	4274	0.91
B00240	1470	0.93	5203	0.92
B00242	1013	0.9145	5550	0.96
B00243	966	0.91	5094	0.91
B00245	1390	0.91	3182	0.91
B00246	795.7	0.9233	5129	0.91
B00248	1176	0.9	1757	0.89
B00249	1254	0.9	3350	0.9
B00250	809.2	0.9	943.9	0.88
B00251	1656	0.92	2911	0.95
B00253	1032	0.9027	4066	0.91
B00254	1026	0.91	5228	0.91
B00255	1397	0.91	13412	0.91
B00256	1026	0.92	7946	0.91
B00257	1395	0.92	3527	0.94
B00258	1595	0.91	7194	0.9
B00259	1062	0.87	1822	0.91
B00260	1176	0.9	3335	0.92
B00261	783.6	0.9	1060	0.9
B00262	1083	0.87	2952	0.9
B00263	1083	0.83	3097	0.9
B00264	1036	0.82	4464	0.92
B00265	1851	0.9	4092	0.88
B00266	500.2	0.79	3231	0.89
B00267	1024	0.91	5586	0.94
B00268	1172	0.9	2250	0.89
B00269	1017	0.87	6031	0.9
B00270	1107	0.9	3235	0.94
B00272	1093	0.91	3181	0.9
B00273	747.6	0.89	1715	0.89
B00274	506.2	0.81	3404	0.91
B00275	1011	0.91	2802	0.9
B00276	808.4	0.82	3036	0.91
B00271	914.2	0.88	3251	0.9
B00419	909.4	0.89	9171	0.91
B00420	1764	0.92	4374	0.91
B00421	875.8	0.86	5306	0.84
B00422	1123	0.91	7983	0.9
B00423	970.2	0.9	8813	0.91
B00424	1148	0.93	9250	0.91
B00425	728.6	0.91	7025	0.91
B00427	1070	0.93	7233	0.92
B00428	914	0.91	12159	0.91
B00429	1065	0.92	4094	0.92
B00430	1473	0.93	11186	0.91
B00431	1295	0.93	10787	0.93
B00432	1068	0.94	10370	0.97
B00433	887.8	0.91	4259	0.91
B00434	935.7	0.91	5232	0.95
B00437	1745	0.92	15661	0.92
B00439	914.9	0.89	4269	0.9
B00440	957.6	0.9	5994	0.91
B00441	1209	0.91	6534	0.91
B00442	926.3	0.9	8869	0.9
B00443	1551	0.91	6143	0.92
B00444	568.5	0.91	10491	0.91
B00445	1119	0.93	9391	0.93
B00446	1060	0.92	5194	0.89
B00426	1346	0.93	11827	0.92
B00435	928.2	0.87	9646	0.91
B00278	1023	0.88	7879	0.91
B00281	1088	0.9	5793	0.9
B00282	1098	0.93	6242	0.89
B00283	967.5	0.88	6563	0.9
B00284	1170	0.92	5232	0.91
B00285	1666	0.925	9414	0.9
B00286	1351	0.91	7492	0.9
B00290	647.7	0.85	1736	0.89
B00292	1377	0.93	4481	0.9
B00293	1283	0.91	3456	0.88
B00294	1601	0.92	6527	0.9
B00295	1626	0.93	4387	0.91
B00296	1385	0.92	8419	0.91
B00297	1451	0.92	2719	0.89
B00298	1162	0.91	8820	0.9
B00299	1533	0.92	6890	0.9
B00300	1374	0.92	8384	0.9
B00301	1733	0.91	7653	0.91
B00302	1055	0.9	8971	0.92
B00303	1092	0.89	8905	0.91
B00305	1255	0.9	9543	0.91
B00306	1532	0.89	14141	0.91
B00287	1104	0.9	3830	0.89
