# Supplementary material for: Genetic alterations and their therapeutic implications in epithelial ovarian cancer
Source: BMC Cancer. 2021 May 4;21:499. doi: 10.1186/s12885-021-08233-5 (PMC8097933; doi:10.1186/s12885-021-08233-5)
Supplement: Supplementary file 6 — Additional file 6. Detected mutation and copy number variants in analyzed cancer signaling pathways, and their classification. [file 12885_2021_8233_MOESM6_ESM.xlsx]

## Sheet: Additional file 6
Sample	Histology	Gene	Pathway	Pathway relevance	CNV result	Any TSG trunc/splice (V1 and/or V2)	V1/2 OncoKB oncogenic/likely oncogenic or BRCA1/2 pathogenic/likely pathogenic	V1 HGVS	V1 type	V1 OncoKB	V1 ACMG/AMP BRCA1/2 pathogenic/likely pathogenic	V1 OncoKB oncogenic/likely oncogenic or BRCA1/2 pathogenic/likely pathogenic	V1 germline/somatic (BRCA1/2 pathogenic/likely pathogenic only)	V2 HGVS	V2 type	V2 OncoKB	V2 ACMG/AMP BRCA1/2 pathogenic/likely pathogenic	V2 OncoKB oncogenic/likely oncogenic or BRCA1/2 pathogenic/likely pathogenic
B00243	High-grade serous	AKT1	MTOR	Yes	Gain
B00256	High-grade serous	AKT1	MTOR	Yes	Gain
B00257	High-grade serous	AKT1	MTOR	Yes	Gain
B00267	High-grade serous	AKT1	MTOR	Yes	Gain
B00439	High-grade serous	AKT1	MTOR	Yes	Gain
B00420	Endometrioid	AKT1	MTOR	Yes			Yes	p.L52R	Missense	Oncogenic		Yes
B00423	Endometrioid	AKT1	MTOR	Yes	Gain
B00425	Endometrioid	AKT1	MTOR	Yes			Yes	p.E17K	Missense	Oncogenic		Yes
B00443	Endometrioid	AKT1	MTOR					splice_region	Splice
B00445	Endometrioid	AKT1	MTOR	Yes			Yes	p.E17K	Missense	Oncogenic		Yes
B00281	Clear cell	AKT1	MTOR					splice_region	Splice
B00292	Clear cell	AKT1	MTOR	Yes	Gain
B00297	Clear cell	AKT1	MTOR	Yes	Gain
B00242	High-grade serous	AKT2	Additional	Yes	Gain
B00427	Endometrioid	AKT2	Additional	Yes	Gain
B00433	Endometrioid	AKT2	Additional	Yes	Gain
B00240	High-grade serous	AKT3	Additional	Yes	Gain
B00275	High-grade serous	AKT3	Additional	Yes	Gain
B00294	Clear cell	AKT3	Additional					p.T137I	Missense
B00238	High-grade serous	ARID1A	DNA repair					p.P1575Q	Missense
B00243	High-grade serous	ARID1A	DNA repair					p.P1575Q	Missense
B00265	High-grade serous	ARID1A	DNA repair					p.F1823L	Missense
B00266	High-grade serous	ARID1A	DNA repair					p.P912S	Missense
B00274	High-grade serous	ARID1A	DNA repair	Yes		Yes		p.P320fs	Truncation
B00421	Endometrioid	ARID1A	DNA repair					p.R1906P	Missense
B00426	Endometrioid	ARID1A	DNA repair	Yes		Yes		p.Q1835*	Truncation					p.R2158*	Truncation
B00429	Endometrioid	ARID1A	DNA repair	Yes		Yes		p.Y1055fs	Truncation
B00430	Endometrioid	ARID1A	DNA repair	Yes		Yes		p.Q297fs	Truncation
B00431	Endometrioid	ARID1A	DNA repair	Yes		Yes		p.Q575*	Truncation
B00437	Endometrioid	ARID1A	DNA repair	Yes		Yes		p.R1989*	Truncation
B00441	Endometrioid	ARID1A	DNA repair	Yes		Yes		p.E2078*	Truncation
B00444	Endometrioid	ARID1A	DNA repair	Yes		Yes		p.Q944*	Truncation					p.P1326_Q1327insQQ	Inframe
B00278	Clear cell	ARID1A	DNA repair	Yes		Yes		p.E1763*	Truncation
B00285*	Clear cell	ARID1A	DNA repair					p.D1050Y	Missense
B00286	Clear cell	ARID1A	DNA repair	Yes		Yes		p.Y395fs	Truncation
B00293	Clear cell	ARID1A	DNA repair	Yes		Yes		p.Q528*	Truncation
B00294	Clear cell	ARID1A	DNA repair	Yes		Yes		p.S825fs	Truncation
B00295	Clear cell	ARID1A	DNA repair	Yes		Yes		p.N756fs	Truncation					p.N756K	Missense
B00299	Clear cell	ARID1A	DNA repair					p.R1721P	Missense
B00300	Clear cell	ARID1A	DNA repair	Yes		Yes		splice_donor	Splice					splice_region	Splice
B00302	Clear cell	ARID1A	DNA repair	Yes		Yes		p.S617*	Truncation					p.Q1172*	Truncation
B00305	Clear cell	ARID1A	DNA repair	Yes		Yes		p.Q895fs	Truncation
B00306	Clear cell	ARID1A	DNA repair	Yes		Yes		p.S460fs	Truncation
B00249	High-grade serous	ATM	DNA repair	Yes	Loss (CN=1)
B00275	High-grade serous	ATM	DNA repair	Yes	Loss (CN=1)
B00420	Endometrioid	ATM	DNA repair					p.S2168L	Missense
B00430	Endometrioid	ATM	DNA repair	Yes		Yes		p.R2486*	Truncation
B00286	Clear cell	ATM	DNA repair	Yes	Loss (CN=0.5)	Yes		p.E2139fs	Truncation
B00287*	Clear cell	ATM	DNA repair					p.T2035A	Missense
B00298	Clear cell	ATM	DNA repair					p.R2719C	Missense
B00301	Clear cell	ATM	DNA repair					p.S83L	Missense
B00305	Clear cell	ATM	DNA repair					p.L695P	Missense
B00240	High-grade serous	ATR	DNA repair					p.A465E	Missense
B00270	High-grade serous	ATR	DNA repair	Yes	Loss (CN=1)
B00282	Clear cell	ATR	DNA repair					p.A2030T	Missense
B00287*	Clear cell	ATR	DNA repair					p.Q1783P	Missense
B00294	Clear cell	ATR	DNA repair					p.N1153S	Missense
B00270	High-grade serous	BAP1	DNA repair	Yes	Loss (CN=1)
B00433	Endometrioid	BAP1	DNA repair					p.P390T	Missense
B00286	Clear cell	BAP1	DNA repair	Yes	Loss (CN=1)
B00296	Clear cell	BLM	DNA repair	Yes	Loss (CN=1)
B00303	Clear cell	BLM	DNA repair					p.D731E	Missense
B00237	High-grade serous	BRCA1	DNA repair	Yes		Yes	Yes	p.S242fs	Truncation		yes	Yes	Somatic
B00250*	High-grade serous	BRCA1	DNA repair	Yes		Yes	Yes	p.S1286fs	Truncation		yes	Yes	Germline
B00255	High-grade serous	BRCA1	DNA repair	Yes	Loss (CN=1)
B00257	High-grade serous	BRCA1	DNA repair	Yes		Yes	Yes	p.F989fs	Truncation		yes	Yes	Somatic
B00259	High-grade serous	BRCA1	DNA repair	Yes		Yes	Yes	p.E730*	Truncation		yes	Yes	Germline
B00264	High-grade serous	BRCA1	DNA repair					p.V990A	Missense
B00266	High-grade serous	BRCA1	DNA repair					p.T796I	Missense
B00268	High-grade serous	BRCA1	DNA repair	Yes		Yes	Yes	splice_donor	Splice		yes	Yes	Germline
B00270	High-grade serous	BRCA1	DNA repair	Yes		Yes	Yes	p.G1738fs	Truncation		yes	Yes	Somatic
B00419	High-grade serous	BRCA1	DNA repair					p.V271M	Missense
B00421	Endometrioid	BRCA1	DNA repair					p.R1583K	Missense
B00238	High-grade serous	BRCA2	DNA repair					p.G2508S	Missense
B00251	High-grade serous	BRCA2	DNA repair					p.A2351G	Missense
B00254	High-grade serous	BRCA2	DNA repair	Yes		Yes	Yes	p.S1722fs	Truncation		yes	Yes	Germline
B00256	High-grade serous	BRCA2	DNA repair					p.G578R	Missense
B00263	High-grade serous	BRCA2	DNA repair					p.R2842H	Missense
B00264	High-grade serous	BRCA2	DNA repair	Yes		Yes	Yes	p.S780*	Truncation		yes	Yes	Germline
B00267	High-grade serous	BRCA2	DNA repair	Yes		Yes	Yes	p.D1451fs	Truncation		yes	Yes	Somatic
B00422	High-grade serous	BRCA2	DNA repair	Yes		Yes	Yes	p.E260fs	Truncation		yes	Yes	Germline
B00432	High-grade serous	BRCA2	DNA repair					p.V2109I	Missense					p.P3292L	Missense
B00439	High-grade serous	BRCA2	DNA repair					p.S1946P	Missense
B00437	Endometrioid	BRCA2	DNA repair					p.R2842H	Missense
B00287*	Clear cell	BRCA2	DNA repair					p.S1946P	Missense
B00295	Clear cell	BRCA2	DNA repair					p.N1459S	Missense
B00302	Clear cell	BRCA2	DNA repair					p.S1744I	Missense
B00240	High-grade serous	CCND1	Cell Cycle	Yes	Gain
B00243	High-grade serous	CCND1	Cell Cycle	Yes	Gain
B00248	High-grade serous	CCND1	Cell Cycle	Yes	Gain
B00251	High-grade serous	CCND1	Cell Cycle	Yes	Gain
B00253	High-grade serous	CCND1	Cell Cycle	Yes	Gain
B00255	High-grade serous	CCND1	Cell Cycle	Yes	Gain
B00256	High-grade serous	CCND1	Cell Cycle	Yes	Gain
B00257	High-grade serous	CCND1	Cell Cycle	Yes	Gain
B00258	High-grade serous	CCND1	Cell Cycle	Yes	Gain
B00260	High-grade serous	CCND1	Cell Cycle	Yes	Gain
B00261	High-grade serous	CCND1	Cell Cycle	Yes	Gain
B00262	High-grade serous	CCND1	Cell Cycle	Yes	Gain
B00267	High-grade serous	CCND1	Cell Cycle	Yes	Gain
B00272	High-grade serous	CCND1	Cell Cycle	Yes	Gain
B00422	High-grade serous	CCND1	Cell Cycle	Yes	Gain
B00423	Endometrioid	CCND1	Cell Cycle	Yes	Gain
B00424	Endometrioid	CCND1	Cell Cycle	Yes	Gain
B00428	Endometrioid	CCND1	Cell Cycle					p.E278*	Truncation
B00434	Endometrioid	CCND1	Cell Cycle	Yes	Gain
B00440	Endometrioid	CCND1	Cell Cycle	Yes			Yes	p.P287T	Missense	Oncogenic		Yes
B00446	Endometrioid	CCND1	Cell Cycle	Yes	Gain
B00297	Clear cell	CCND1	Cell Cycle	Yes	Gain
B00242	High-grade serous	CCNE1	Cell Cycle	Yes	Gain
B00243	High-grade serous	CCNE1	Cell Cycle	Yes	Gain
B00427	Endometrioid	CCNE1	Cell Cycle	Yes	Gain
B00433	Endometrioid	CCNE1	Cell Cycle	Yes	Gain
B00242	High-grade serous	CDK4	Cell Cycle	Yes	Gain
B00243	High-grade serous	CDK4	Cell Cycle	Yes	Gain
B00253	High-grade serous	CDK4	Cell Cycle					p.A269V	Missense
B00256	High-grade serous	CDK4	Cell Cycle	Yes	Gain
B00264	High-grade serous	CDK4	Cell Cycle	Yes	Gain
B00442	Endometrioid	CDK4	Cell Cycle	Yes	Gain
B00444	Endometrioid	CDK4	Cell Cycle	Yes	Gain
B00293	Clear cell	CDK4	Cell Cycle	Yes	Gain
B00243	High-grade serous	CDK6	Cell Cycle	Yes	Gain
B00273	High-grade serous	CDK6	Cell Cycle	Yes	Gain
B00293	Clear cell	CDK6	Cell Cycle					p.N319K	Missense
B00237	High-grade serous	CDKN2A	Cell Cycle	Yes	Loss (CN=1)
B00263	High-grade serous	CDKN2A	Cell Cycle	Yes	Loss (CN=1)
B00272	High-grade serous	CDKN2A	Cell Cycle	Yes	Loss (CN=1)
B00419	High-grade serous	CDKN2A	Cell Cycle	Yes	Loss (CN=0.5)
B00421	Endometrioid	CDKN2A	Cell Cycle	Yes	Loss (CN=0.5)
B00423	Endometrioid	CDKN2A	Cell Cycle	Yes	Loss (CN=0.5)
B00443	Endometrioid	CDKN2A	Cell Cycle	Yes	Loss (CN=1)
B00446	Endometrioid	CDKN2A	Cell Cycle	Yes	Loss (CN=1)			p.L32_L37del	Inframe
B00296	Clear cell	CDKN2A	Cell Cycle	Yes	Loss (CN=1)
B00301	Clear cell	CDKN2A	Cell Cycle	Yes			Yes	p.P81L	Missense	Oncogenic		Yes
B00305	Clear cell	CDKN2A	Cell Cycle	Yes	Loss (CN=1)
B00272	High-grade serous	CDKN2B	Cell Cycle	Yes	Loss (CN=1)
B00421	Endometrioid	CDKN2B	Cell Cycle	Yes	Loss (CN=0.5)
B00423	Endometrioid	CDKN2B	Cell Cycle	Yes	Loss (CN=0.5)
B00296	Clear cell	CDKN2B	Cell Cycle	Yes	Loss (CN=1)
B00305	Clear cell	CDKN2B	Cell Cycle	Yes	Loss (CN=1)
B00239	High-grade serous	CHEK2	DNA repair	Yes	Loss (CN=1)
B00240	High-grade serous	CHEK2	DNA repair	Yes			Yes	p.H371Y	Missense	Likely Oncogenic		Yes
B00255	High-grade serous	CHEK2	DNA repair	Yes	Loss (CN=1)
B00257	High-grade serous	CHEK2	DNA repair	Yes	Loss (CN=1)
B00269	High-grade serous	CHEK2	DNA repair	Yes	Loss (CN=1)
B00272	High-grade serous	CHEK2	DNA repair	Yes	Loss (CN=1)
B00273	High-grade serous	CHEK2	DNA repair	Yes	Loss (CN=1)
B00424	Endometrioid	CHEK2	DNA repair	Yes			Yes	p.H371Y	Missense	Likely Oncogenic		Yes
B00440	Endometrioid	CHEK2	DNA repair	Yes	Loss (CN=1)
B00442	Endometrioid	CHEK2	DNA repair	Yes	Loss (CN=1)
B00426	Endometrioid	EGFR	RTK	Yes			Yes	p.G588S	Missense	Likely Oncogenic		Yes
B00278	Clear cell	EGFR	RTK					p.V742I	Missense
B00237	High-grade serous	ERBB2	RTK					p.A270S	Missense
B00256	High-grade serous	ERBB2	RTK	Yes	Gain
B00259	High-grade serous	ERBB2	RTK					p.Q393*	Truncation
B00267	High-grade serous	ERBB2	RTK					p.A270S	Missense
B00421	Endometrioid	ERBB2	RTK	Yes	Gain
B00423	Endometrioid	ERBB2	RTK	Yes	Gain
B00437	Endometrioid	ERBB2	RTK	Yes	Gain
B00443	Endometrioid	ERBB2	RTK	Yes	Gain
B00446	Endometrioid	ERBB2	RTK	Yes	Gain
B00286	Clear cell	ERBB2	RTK	Yes	Gain
B00293	Clear cell	ERBB2	RTK	Yes	Gain
B00295	Clear cell	ERBB2	RTK	Yes	Gain
B00296	Clear cell	ERBB2	RTK					p.R897Q	Missense
B00299	Clear cell	ERBB2	RTK	Yes	Gain
B00305	Clear cell	ERBB2	RTK	Yes	Gain
B00248	High-grade serous	ERCC1	DNA repair	Yes	Loss (CN=1)
B00262	High-grade serous	ERCC1	DNA repair					p.P3S	Missense
B00270	High-grade serous	ERCC1	DNA repair	Yes	Loss (CN=1)
B00239	High-grade serous	FBXW7	MTOR	Yes	Loss (CN=1)
B00268	High-grade serous	FBXW7	MTOR	Yes	Loss (CN=1)
B00270	High-grade serous	FBXW7	MTOR	Yes	Loss (CN=1)
B00422	High-grade serous	FBXW7	MTOR	Yes	Loss (CN=1)
B00439	High-grade serous	FBXW7	MTOR	Yes	Loss (CN=1)
B00426	Endometrioid	FBXW7	MTOR	Yes		Yes		p.R278*	Truncation
B00430	Endometrioid	FBXW7	MTOR	Yes			Yes	p.A685V	Missense					p.R465H	Missense	Likely Oncogenic		Yes
B00442	Endometrioid	FBXW7	MTOR	Yes	Loss (CN=1)
B00446	Endometrioid	FBXW7	MTOR	Yes	Loss (CN=1)
B00285*	Clear cell	FBXW7	MTOR					p.G423V	Missense
B00286	Clear cell	FBXW7	MTOR					p.R83K	Missense
B00302	Clear cell	FBXW7	MTOR	Yes			Yes	p.R465H	Missense	Likely Oncogenic		Yes
B00305	Clear cell	FBXW7	MTOR					p.R441W	Missense
B00306	Clear cell	FBXW7	MTOR	Yes	Loss (CN=1)
B00237	High-grade serous	FLCN	MTOR	Yes	Loss (CN=0.5)
B00248	High-grade serous	FLCN	MTOR	Yes	Loss (CN=1)
B00265	High-grade serous	FLCN	MTOR	Yes	Loss (CN=1)
B00270	High-grade serous	FLCN	MTOR	Yes	Loss (CN=1)
B00243	High-grade serous	IGF1R	RTK					p.L602S	Missense
B00256	High-grade serous	IGF1R	RTK	Yes	Gain
B00276	High-grade serous	IGF1R	RTK					p.Q426L	Missense
B00426	Endometrioid	IGF1R	RTK					p.R204H	Missense
B00434	Endometrioid	IGF1R	RTK					p.R222W	Missense
B00442	Endometrioid	IGF1R	RTK	Yes	Gain
B00297	Clear cell	IGF1R	RTK	Yes	Gain
B00248	High-grade serous	KDR	RTK					p.R842C	Missense
B00251	High-grade serous	KDR	RTK					p.E732K	Missense
B00261	High-grade serous	KDR	RTK					p.D1064V	Missense
B00274	High-grade serous	KDR	RTK					p.S373F	Missense
B00422	High-grade serous	KDR	RTK					p.A309E	Missense
B00428	Endometrioid	KDR	RTK					p.R842C	Missense
B00287*	Clear cell	KDR	RTK					p.T250P	Missense
B00242	High-grade serous	KRAS	MAPK	Yes	Gain
B00426	Endometrioid	KRAS	MAPK	Yes			Yes	p.K147E	Missense	Likely Oncogenic		Yes
B00428	Endometrioid	KRAS	MAPK	Yes			Yes	p.G12C	Missense	Oncogenic		Yes
B00435	Endometrioid	KRAS	MAPK	Yes			Yes	p.G12V	Missense	Oncogenic		Yes
B00440	Endometrioid	KRAS	MAPK	Yes			Yes	p.G12D	Missense	Oncogenic		Yes
B00446	Endometrioid	KRAS	MAPK	Yes			Yes	p.G12R	Missense	Oncogenic		Yes
B00282	Clear cell	KRAS	MAPK	Yes			Yes	p.G12V	Missense	Oncogenic		Yes
B00284	Clear cell	KRAS	MAPK	Yes			Yes	p.G13D	Missense	Oncogenic		Yes
B00298	Clear cell	KRAS	MAPK	Yes			Yes	p.G12A	Missense	Oncogenic		Yes
B00259	High-grade serous	MAP2K1	MAPK	Yes			Yes	p.K57N	Missense	Oncogenic		Yes
B00272	High-grade serous	MAP2K1	MAPK	Yes	Gain
B00441	Endometrioid	MAP2K1	MAPK					splice_region	Splice
B00442	Endometrioid	MAP2K1	MAPK	Yes	Gain
B00426	Endometrioid	MAP2K2	MAPK					p.V215M	Missense
B00446	Endometrioid	MAP2K2	MAPK					p.G65S	Missense
B00283	Clear cell	MAPK1	MAPK	Yes	Gain
B00293	Clear cell	MAPK1	MAPK	Yes	Gain
B00243	High-grade serous	MET	RTK	Yes	Gain
B00276	High-grade serous	MET	RTK	Yes	Gain
B00432	High-grade serous	MET	RTK					p.L211W	Missense
B00286	Clear cell	MET	RTK					p.T1054I	Missense
B00299	Clear cell	MET	RTK	Yes	Gain
B00305	Clear cell	MET	RTK	Yes	Gain
B00259	High-grade serous	MLH1	DNA repair/MMR					p.R217C	Missense
B00270	High-grade serous	MLH1	DNA repair/MMR	Yes	Loss (CN=1)
B00419	High-grade serous	MLH1	DNA repair/MMR					p.R217C	Missense
B00424	Endometrioid	MLH1	DNA repair/MMR					p.S456L	Missense
B00428	Endometrioid	MLH1	DNA repair/MMR	Yes		Yes		p.M35fs	Truncation					splice_acceptor	Splice
B00433	Endometrioid	MLH1	DNA repair/MMR					p.H518R	Missense
B00282	Clear cell	MLH1	DNA repair/MMR					p.R217C	Missense
B00284	Clear cell	MLH1	DNA repair/MMR	Yes			Yes	p.R265C	Missense	Likely Oncogenic		Yes
B00286	Clear cell	MLH1	DNA repair/MMR	Yes	Loss (CN=1)
B00419	High-grade serous	MRE11A	DNA repair					p.R488C	Missense
B00425	Endometrioid	MRE11A	DNA repair					p.P318S	Missense
B00284	Clear cell	MRE11A	DNA repair	Yes		Yes		splice_region	Splice
B00270	High-grade serous	MSH2	MMR	Yes	Loss (CN=1)
B00253	High-grade serous	MSH6	MMR					p.R1024W	Missense
B00270	High-grade serous	MSH6	MMR	Yes	Loss (CN=1)
B00422	High-grade serous	MSH6	MMR					p.A36V	Missense
B00432	High-grade serous	MSH6	MMR					p.E1254D	Missense
B00426	Endometrioid	MSH6	MMR	Yes		Yes		p.R911*	Truncation					p.R1172fs	Truncation
B00238	High-grade serous	MTOR	MTOR					p.Q2082E	Missense
B00422	High-grade serous	MTOR	MTOR					p.R103P	Missense
B00428	Endometrioid	MTOR	MTOR					splice_region	Splice
B00440	Endometrioid	MTOR	MTOR					p.A1099T	Missense					p.Q1015L	Missense
B00249	High-grade serous	NF1	MAPK	Yes		Yes		p.Y1607*	Truncation
B00251	High-grade serous	NF1	MAPK	Yes		Yes		p.S1954*	Truncation
B00254	High-grade serous	NF1	MAPK	Yes		Yes		p.L1109fs	Truncation
B00265	High-grade serous	NF1	MAPK	Yes	Loss (CN=1)	Yes		p.R1142fs	Truncation
B00270	High-grade serous	NF1	MAPK	Yes	Loss (CN=1)
B00431	Endometrioid	NF1	MAPK					p.S158F	Missense
B00287*	Clear cell	NF1	MAPK					p.R855I	Missense
B00240	High-grade serous	NF2	MTOR/MAPK					p.M308T	Missense
B00255	High-grade serous	NF2	MTOR/MAPK	Yes	Loss (CN=1)
B00267	High-grade serous	NF2	MTOR/MAPK					p.G218S	Missense
B00269	High-grade serous	NF2	MTOR/MAPK	Yes	Loss (CN=1)
B00272	High-grade serous	NF2	MTOR/MAPK	Yes	Loss (CN=1)
B00273	High-grade serous	NF2	MTOR/MAPK	Yes	Loss (CN=1)
B00435	Endometrioid	NF2	MTOR/MAPK					p.V435L	Missense
B00440	Endometrioid	NF2	MTOR/MAPK	Yes	Loss (CN=1)
B00442	Endometrioid	NF2	MTOR/MAPK	Yes	Loss (CN=1)
B00295	Clear cell	NF2	MTOR/MAPK					p.S518A	Missense
B00239	High-grade serous	PALB2	DNA repair					p.P1009T	Missense					p.E837K	Missense
B00237	High-grade serous	PIK3CA	MTOR	Yes	Gain
B00238	High-grade serous	PIK3CA	MTOR	Yes	Gain
B00242	High-grade serous	PIK3CA	MTOR	Yes	Gain
B00243	High-grade serous	PIK3CA	MTOR	Yes	Gain
B00255	High-grade serous	PIK3CA	MTOR	Yes	Gain
B00256	High-grade serous	PIK3CA	MTOR	Yes	Gain
B00264	High-grade serous	PIK3CA	MTOR	Yes	Gain
B00266	High-grade serous	PIK3CA	MTOR					p.E476K	Missense
B00267	High-grade serous	PIK3CA	MTOR	Yes	Gain
B00270	High-grade serous	PIK3CA	MTOR	Yes	Gain
B00422	High-grade serous	PIK3CA	MTOR	Yes			Yes	p.E545K	Missense	Oncogenic		Yes
B00426	Endometrioid	PIK3CA	MTOR	Yes			Yes	p.G118D	Missense	Likely Oncogenic		Yes		p.V344M	Missense
B00427	Endometrioid	PIK3CA	MTOR	Yes	Gain
B00428	Endometrioid	PIK3CA	MTOR	Yes			Yes	p.A1066V	Missense	Likely Oncogenic		Yes
B00429	Endometrioid	PIK3CA	MTOR	Yes			Yes	p.R108H	Missense	Likely Oncogenic		Yes
B00437	Endometrioid	PIK3CA	MTOR	Yes			Yes	p.E542K	Missense	Oncogenic		Yes
B00441	Endometrioid	PIK3CA	MTOR	Yes			Yes	p.R88Q	Missense	Likely Oncogenic		Yes		p.Q546R	Missense	Oncogenic		Yes
B00444	Endometrioid	PIK3CA	MTOR	Yes			Yes	p.H1047L	Missense	Oncogenic		Yes
B00278	Clear cell	PIK3CA	MTOR	Yes			Yes	p.H1047R	Missense	Oncogenic		Yes
B00284	Clear cell	PIK3CA	MTOR	Yes			Yes	p.H1047R	Missense	Oncogenic		Yes
B00292	Clear cell	PIK3CA	MTOR	Yes			Yes	p.H1047R	Missense	Oncogenic		Yes
B00293	Clear cell	PIK3CA	MTOR	Yes			Yes	p.H1047R	Missense	Oncogenic		Yes
B00295	Clear cell	PIK3CA	MTOR	Yes			Yes	p.E545K	Missense	Oncogenic		Yes
B00297	Clear cell	PIK3CA	MTOR	Yes	Gain
B00298	Clear cell	PIK3CA	MTOR	Yes			Yes	p.H1047R	Missense	Oncogenic		Yes
B00299	Clear cell	PIK3CA	MTOR	Yes	Gain		Yes	p.H1047R	Missense	Oncogenic		Yes
B00302	Clear cell	PIK3CA	MTOR	Yes			Yes	p.E545K	Missense	Oncogenic		Yes
B00305	Clear cell	PIK3CA	MTOR	Yes	Gain		Yes	p.H1047R	Missense	Oncogenic		Yes
B00239	High-grade serous	PIK3CB	Additional	Yes	Gain
B00242	High-grade serous	PIK3CB	Additional	Yes	Gain
B00428	Endometrioid	PIK3CD	Additional					p.R389H	Missense
B00297	Clear cell	PIK3CD	Additional	Yes	Gain
B00243	High-grade serous	PIK3CG	Additional	Yes	Gain
B00428	Endometrioid	PIK3CG	Additional					p.R273H	Missense
B00287*	Clear cell	PIK3CG	Additional					p.I739L	Missense
B00257	High-grade serous	PMS1	MMR					p.T451M	Missense
B00237	High-grade serous	PMS2	MMR					p.H633R	Missense
B00239	High-grade serous	PMS2	MMR					p.V321A	Missense
B00248	High-grade serous	PMS2	MMR	Yes	Loss (CN=1)
B00249	High-grade serous	PMS2	MMR	Yes	Loss (CN=1)
B00250*	High-grade serous	PMS2	MMR					p.P440A	Missense
B00254	High-grade serous	PMS2	MMR	Yes	Loss (CN=1)
B00270	High-grade serous	PMS2	MMR	Yes	Loss (CN=1)
B00274	High-grade serous	PMS2	MMR	Yes	Loss (CN=1)			p.H633R	Missense
B00446	Endometrioid	PMS2	MMR					p.P484T	Missense
B00294	Clear cell	PMS2	MMR					p.L454P	Missense
B00257	High-grade serous	PTCH1	Hedgehog	Yes	Loss (CN=1)
B00265	High-grade serous	PTCH1	Hedgehog	Yes	Loss (CN=1)
B00430	Endometrioid	PTCH1	Hedgehog					p.V406M	Missense
B00286	Clear cell	PTCH1	Hedgehog	Yes	Loss (CN=1)			p.T456A	Missense
B00296	Clear cell	PTCH1	Hedgehog	Yes	Loss (CN=1)
B00237	High-grade serous	PTEN	MTOR/DNA repair	Yes	Loss (CN=1)
B00239	High-grade serous	PTEN	MTOR/DNA repair	Yes	Loss (CN=1)
B00251	High-grade serous	PTEN	MTOR/DNA repair	Yes	Loss (CN=1)
B00270	High-grade serous	PTEN	MTOR/DNA repair	Yes	Loss (CN=1)
B00422	High-grade serous	PTEN	MTOR/DNA repair	Yes	Loss (CN=1)
B00439	High-grade serous	PTEN	MTOR/DNA repair	Yes	Loss (CN=0.5)
B00426	Endometrioid	PTEN	MTOR/DNA repair	Yes		Yes		splice_donor	Splice					p.R233*	Truncation
B00429	Endometrioid	PTEN	MTOR/DNA repair	Yes		Yes		p.R233*	Truncation					p.T319fs	Truncation
B00430	Endometrioid	PTEN	MTOR/DNA repair	Yes			Yes	p.R130Q	Missense	Likely Oncogenic		Yes
B00431	Endometrioid	PTEN	MTOR/DNA repair	Yes			Yes	p.R130G	Missense	Oncogenic		Yes
B00440	Endometrioid	PTEN	MTOR/DNA repair					p.G251V	Missense
B00441	Endometrioid	PTEN	MTOR/DNA repair	Yes		Yes		p.K13E	Missense					p.A126fs	Truncation
B00444	Endometrioid	PTEN	MTOR/DNA repair	Yes		Yes	Yes	p.M134*	Truncation	Likely Oncogenic		Yes
B00237	High-grade serous	RAD50	DNA repair	Yes	Loss (CN=1)
B00437	Endometrioid	RAD50	DNA repair	Yes		Yes		splice_region	Splice
B00287*	Clear cell	RAD50	DNA repair					p.R174I	Missense
B00237	High-grade serous	RB1	Cell Cycle	Yes	Loss (CN=0.5)
B00239	High-grade serous	RB1	Cell Cycle	Yes	Loss (CN=1)
B00248	High-grade serous	RB1	Cell Cycle	Yes	Loss (CN=1)
B00251	High-grade serous	RB1	Cell Cycle	Yes	Loss (CN=1)
B00254	High-grade serous	RB1	Cell Cycle	Yes	Loss (CN=1)	Yes		p.H549fs	Truncation
B00265	High-grade serous	RB1	Cell Cycle	Yes	Loss (CN=1)
B00270	High-grade serous	RB1	Cell Cycle	Yes	Loss (CN=1)
B00273	High-grade serous	RB1	Cell Cycle	Yes	Loss (CN=1)
B00275	High-grade serous	RB1	Cell Cycle	Yes	Loss (CN=1)
B00439	High-grade serous	RB1	Cell Cycle	Yes	Loss (CN=1)
B00441	Endometrioid	RB1	Cell Cycle	Yes	Loss (CN=1)
B00444	Endometrioid	RB1	Cell Cycle					p.L819V	Missense
B00445	Endometrioid	RB1	Cell Cycle	Yes	Loss (CN=1)
B00302	Clear cell	RB1	Cell Cycle					p.A603T	Missense
B00243	High-grade serous	RET	RTK	Yes	Gain			p.L165H	Missense
B00256	High-grade serous	RET	RTK					p.Y826F	Missense
B00258	High-grade serous	RET	RTK					splice_region	Splice
B00266	High-grade serous	RET	RTK					p.L481V	Missense
B00268	High-grade serous	RET	RTK					p.R417H	Missense
B00430	Endometrioid	RET	RTK					splice_region	Splice
B00442	Endometrioid	RET	RTK					splice_region	Splice
B00445	Endometrioid	RET	RTK					p.M848R	Missense
B00284	Clear cell	RET	RTK					p.A1019V	Missense
B00297	Clear cell	RET	RTK	Yes	Gain
B00243	High-grade serous	SMO	Hedgehog	Yes	Gain
B00255	High-grade serous	SMO	Hedgehog					splice_region	Splice
B00419	High-grade serous	SMO	Hedgehog					p.S590T	Missense
B00422	High-grade serous	SMO	Hedgehog					splice_region	Splice
B00433	Endometrioid	SMO	Hedgehog	Yes			Yes	p.I408V	Missense	Likely Oncogenic		Yes
B00441	Endometrioid	SMO	Hedgehog					splice_region	Splice
B00278	Clear cell	SMO	Hedgehog					splice_region	Splice
B00237	High-grade serous	STK11	MTOR	Yes	Loss (CN=1)
B00242	High-grade serous	STK11	MTOR					p.R42L	Missense
B00265	High-grade serous	STK11	MTOR	Yes	Loss (CN=1)
B00268	High-grade serous	STK11	MTOR	Yes	Loss (CN=1)
B00270	High-grade serous	STK11	MTOR	Yes	Loss (CN=1)
B00272	High-grade serous	STK11	MTOR	Yes	Loss (CN=1)
B00273	High-grade serous	STK11	MTOR	Yes	Loss (CN=1)
B00274	High-grade serous	STK11	MTOR	Yes	Loss (CN=1)
B00430	Endometrioid	STK11	MTOR					p.R333H	Missense
B00445	Endometrioid	STK11	MTOR	Yes	Loss (CN=1)			p.P373L	Missense
B00284	Clear cell	STK11	MTOR	Yes			Yes	p.L102del	Inframe					p.R304W	Missense	Oncogenic		Yes
B00301	Clear cell	STK11	MTOR	Yes	Loss (CN=1)
B00420	Endometrioid	STK36	Hedgehog					p.R308H	Missense
B00423	Endometrioid	STK36	Hedgehog					p.D1108H	Missense
B00424	Endometrioid	STK36	Hedgehog					p.G345R	Missense
B00429	Endometrioid	STK36	Hedgehog					p.V797I	Missense
B00435	Endometrioid	STK36	Hedgehog					p.R308H	Missense
B00298	Clear cell	STK36	Hedgehog					p.V195A	Missense
B00251	High-grade serous	SUFU	Hedgehog	Yes	Loss (CN=1)
B00270	High-grade serous	SUFU	Hedgehog	Yes	Loss (CN=1)
B00265	High-grade serous	TSC1	MTOR	Yes	Loss (CN=1)			p.Y373H	Missense
B00429	Endometrioid	TSC1	MTOR					p.R37C	Missense
B00281	Clear cell	TSC1	MTOR					p.H71Q	Missense
B00286	Clear cell	TSC1	MTOR	Yes	Loss (CN=1)
B00296	Clear cell	TSC1	MTOR	Yes	Loss (CN=1)
B00243	High-grade serous	TSC2	MTOR					p.R1159G	Missense
B00248	High-grade serous	TSC2	MTOR					p.P1786R	Missense
B00249	High-grade serous	TSC2	MTOR					p.P1786R	Missense
B00265	High-grade serous	TSC2	MTOR	Yes	Loss (CN=1)
B00443	Endometrioid	TSC2	MTOR					p.R622Q	Missense
B00282	Clear cell	TSC2	MTOR	Yes		Yes		splice_region	Splice
B00290	Clear cell	TSC2	MTOR					p.A950V	Missense
B00300	Clear cell	TSC2	MTOR					p.A1622T	Missense
